# Supplementary material for: Primary mediastinal seminoma with azoospermia: case report and review of the literature
Source: Front Oncol. 2024 May 17;14:1309803. doi: 10.3389/fonc.2024.1309803 (PMC11140109; doi:10.3389/fonc.2024.1309803)
Supplement: Supplementary file 2 [file DataSheet_2.zip]

Archive with 7 entries (6 files):
- supplementary figure 4A-F/AFP Fig.4C.tiff
- supplementary figure 4A-F/CD117 Fig.4D.tiff
- supplementary figure 4A-F/HE Fig.4A.tiff
- supplementary figure 4A-F/HE Fig.4B.tiff
- supplementary figure 4A-F/PLAP Fig.4F.tiff
- supplementary figure 4A-F/ki-67 Fig.4E.tiff
- supplementary figure 4A-F/
