# Supplementary material for: Primary mediastinal seminoma with azoospermia: case report and review of the literature
Source: Front Oncol. 2024 May 17;14:1309803. doi: 10.3389/fonc.2024.1309803 (PMC11140109; doi:10.3389/fonc.2024.1309803)
Supplement: Supplementary file 3 [file DataSheet_3.zip]

Archive with 4 entries (3 files):
- supplementary figure 4G-I/CD99 Fig.4G.tiff
- supplementary figure 4G-I/CK-pan Fig.4H.tiff
- supplementary figure 4G-I/LCA Fig.4I.tiff
- supplementary figure 4G-I/
